# Supplementary material for: Models for Predicting the Biomass of Cunninghamialanceolata Trees and Stands in Southeastern China
Source: PLoS One. 2017 Jan 17;12(1):e0169747. doi: 10.1371/journal.pone.0169747 (PMC5241017; doi:10.1371/journal.pone.0169747)
Supplement: S1 File — This is the S1 File legend. (TXT) [file pone.0169747.s001.txt]

no	A	SI	f	BECF	BEF	WD	RD	D	G	H	V	BA	P	IT	OT	LB	DB	L	RB	AGB	B
1.00	35.00	16.00	0.5	437.2	1.08	403.5	0.12	22.3	390.56	21.6	0.4010	16.99	0.44	144.82	161.81	7.48	0.37	5.66	21.80	175.31	197.11
2	33	16.00	0.5	367.3	1.18	312.3	0.16	22.3	390.56	21.5	0.3993	15.08	0.00	109.59	124.67	13.99	1.19	6.78	23.32	146.63	169.95
3	15	10.00	0.6	490.2	1.69	289.8	0.39	9.5	70.88	7	0.0278	1.57	0.02	6.47	8.05	1.48	0.05	4.03	5.35	13.61	18.96
4	21	10.00	0.5	539.8	1.26	427.1	0.32	11.7	107.51	9.4	0.0535	7.28	0.04	15.58	22.86	2.20	0.13	3.70	9.32	28.89	38.22
5	25	14.00	0.5	366.3	1.17	313.9	0.26	16.4	211.23	15.2	0.1578	7.01	0.00	42.52	49.53	4.19	0.00	4.07	15.01	57.80	72.81
6	28	12.00	0.5	492.6	1.34	367.6	0.27	14.7	169.71	13.8	0.1165	8.72	0.18	34.09	42.82	7.73	0.74	6.09	15.35	57.38	72.72
7	19	12.00	0.5	405.4	1.10	369.4	0.20	11.4	102.07	11.2	0.0586	3.17	0.00	18.48	21.65	1.05	0.22	0.83	4.76	23.76	28.52
8	24	14.00	0.5	356.2	1.10	323.8	0.36	12.3	118.82	15	0.0877	4.68	0.14	23.72	28.40	1.61	0.00	1.24	11.22	31.25	42.47
9	6	16.00	0.6	428.0	2.54	168.8	0.28	10.1	80.12	6.9	0.0316	1.16	0.02	4.17	5.34	3.23	0.71	4.25	3.79	13.54	17.32
10	7	18.00	0.6	409.6	1.80	227.4	0.34	12.3	118.82	7.6	0.0503	2.15	0.03	9.27	11.43	3.49	0.00	5.67	7.01	20.59	27.60
11	8	12.00	0.6	452.7	1.82	249.2	0.20	8	50.26	6.6	0.0192	0.73	0.01	4.07	4.79	1.61	0.00	2.30	1.70	8.71	10.42
12	25	12.00	0.5	360.0	1.17	308.1	0.22	13.4	141.02	13.6	0.0956	6.11	0.09	23.33	29.44	2.37	0.46	2.13	7.71	34.40	42.11
13	25	10.00	0.5	426.3	1.32	324.1	0.31	14.9	174.36	11.5	0.1024	5.54	0.00	27.64	33.18	5.91	0.72	3.83	13.50	43.64	57.14
14	24	14.00	0.5	349.8	1.21	288.2	0.20	15.8	196.06	15	0.1448	7.89	0.17	33.83	41.72	5.51	0.30	3.11	10.37	50.64	61.00
15	23	16.00	0.6	330.3	1.16	285.2	0.09	16.9	224.31	16.6	0.2091	9.08	0.17	50.56	59.64	4.42	0.52	4.49	6.50	69.06	75.56
16	29	18.00	0.5	360.1	1.07	336.2	0.24	19.1	286.51	20.7	0.2828	16.08	0.27	79.01	95.09	2.76	0.98	3.03	24.74	101.86	126.60
17	28	18.00	0.5	325.2	1.06	305.5	0.18	20.7	336.53	19.9	0.3204	11.68	0.29	86.21	97.89	3.85	1.07	1.38	19.11	104.20	123.31
18	30	22.00	0.5	376.4	1.06	355.0	0.12	22.4	394.07	25	0.4634	21.01	0.56	143.52	164.52	4.34	1.21	4.38	20.84	174.45	195.29
19	32	18.00	0.5	334.3	1.07	311.1	0.32	21.8	373.24	21.3	0.3783	12.94	0.30	104.75	117.69	5.25	2.02	1.48	40.33	126.44	166.77
20	32	14.00	0.5	334.7	1.10	304.4	0.19	17.2	232.35	15.8	0.1796	7.44	0.21	47.25	54.68	3.22	0.52	1.69	11.12	60.12	71.25
21	27	18.00	0.5	300.0	1.12	268.4	0.20	18.5	268.79	19.7	0.2536	7.15	0.24	60.92	68.07	3.70	2.74	1.57	14.85	76.08	90.93
22	38	14.00	0.5	330.7	1.15	286.4	0.11	27.7	602.61	22.3	0.6372	23.59	0.41	158.90	182.49	17.32	2.12	8.77	22.64	210.70	233.34
23	20	10.00	0.5	236.3	1.05	224.4	0.23	7.3	41.85	10.7	0.0231	0.80	0.02	4.39	5.19	0.15	0.00	0.12	1.27	5.47	6.73
24	26	12.00	0.5	386.3	1.14	338.1	0.17	12.2	116.90	14.4	0.0833	4.88	0.08	23.28	28.15	2.38	0.38	1.25	5.47	32.16	37.63
25	30	20.00	0.5	354.2	1.12	315.3	0.18	26.6	555.70	24	0.6291	25.34	0.44	173.00	198.34	15.48	2.99	6.03	40.61	222.83	263.45
26	35	14.00	0.5	364.7	1.14	321.2	0.14	23.3	426.37	20.5	0.4172	17.06	0.39	116.96	134.01	9.67	3.62	4.82	21.41	152.12	173.53
27	33	16.00	0.5	363.5	1.08	335.2	0.19	24.1	456.15	22	0.4763	20.50	0.50	139.18	159.68	8.59	1.76	3.11	33.72	173.14	206.86
28	31	18.00	0.5	451.1	1.18	381.5	0.19	22	380.12	20.4	0.3703	20.99	0.39	120.27	141.25	13.65	4.81	7.31	31.28	167.01	198.29
29	28	16.00	0.5	279.5	1.06	262.6	0.15	18	254.46	19.4	0.2367	7.38	0.15	54.79	62.17	2.09	0.83	1.08	9.62	66.17	75.79
30	7	14.00	0.7	570.2	1.91	298.6	0.17	5.9	27.34	4.6	0.0084	0.51	0.00	2.01	2.52	0.67	0.00	1.62	0.83	4.82	5.65
31	7	14.00	0.6	482.8	1.76	274.7	0.11	6.5	33.18	5.8	0.0117	0.60	0.01	2.60	3.21	0.77	0.00	1.66	0.60	5.63	6.23
32	7	12.00	0.7	613.8	2.03	302.6	0.25	5.1	20.43	4.1	0.0060	0.51	0.01	1.31	1.82	0.48	0.00	1.39	0.91	3.68	4.60
33	30	16.00	0.5	340.6	1.09	311.4	0.22	26.3	543.24	19.8	0.5148	25.34	0.40	135.00	160.33	9.30	0.94	4.76	38.10	175.34	213.44
34	38	20.00	0.5	315.4	2.70	117.0	0.11	38.4	1158.08	31.82	1.7091	11.00	0.50	153.00	200.00	33.59	4.25	4.54	56.63	539.01	482.38
35	29	18.00	0.5	381.1	1.12	338.9	0.23	21.2	352.98	20	0.3376	17.89	0.32	96.52	114.41	8.18	1.74	4.34	30.20	128.67	158.87
